# Supplementary material for: Developing a Live Probiotic Vaccine Based on the Enterococcus faecium L3 Strain Expressing Influenza Neuraminidase
Source: Microorganisms. 2021 Nov 27;9(12):2446. doi: 10.3390/microorganisms9122446 (PMC8707194; doi:10.3390/microorganisms9122446)
Supplement: Supplementary file 1 [file microorganisms-09-02446-s001.zip]

Archive with 1 entries (1 files):
- microorganisms-1408491-supplementary.pdf
